# Supplementary material for: Lenticulostriate Vasculopathy in Very-Low-Birth-Weight Preterm Infants: A Longitudinal Cohort Study
Source: Children (Basel). 2021 Dec 9;8(12):1166. doi: 10.3390/children8121166 (PMC8700389; doi:10.3390/children8121166)
Supplement: Supplementary file 1 [file children-08-01166-s001.zip]

Archive with 1 entries (1 files):
- children-1393375-supplementary.pdf
